# Supplementary material for: A Genome-Scale Metabolic Model for Methylococcus capsulatus (Bath) Suggests Reduced Efficiency Electron Transfer to the Particulate Methane Monooxygenase
Source: Front Microbiol. 2018 Dec 4;9:2947. doi: 10.3389/fmicb.2018.02947 (PMC6288188; doi:10.3389/fmicb.2018.02947)
Supplement: TABLE S2 — iMcBath performance overview. Predicted uptake rates, growth rates, growth yield and performance ratios in various conditions. The script that generated this table is available online in the corresponding GitHub repository: https://github.com/ChristianLieven/memote-m-capsulatus. [file Table_2.csv]

	NO3, pMMO, Redox-Arm Only	NO3, sMMO, Redox-Arm Only	NH3, pMMO, Redox-Arm Only	NH3, sMMO, Redox-Arm Only	NO3, pMMO, Redox-Arm, H/ATP 3.0	NO3, pMMO, Redox-Arm, H/ATP 2.8	NO3, pMMO, Redox-Arm, H/ATP 2.6	NO3, pMMO, Redox-Arm, H/ATP 2.4	NO3, pMMO, Redox-Arm, H/ATP 2.2	NO3, pMMO, Redox-Arm, H/ATP 2.0	NO3, pMMO, Redox-Arm, H/ATP 1.7999999999999998	NO3, pMMO, Redox-Arm, H/ATP 1.5999999999999999	NO3, pMMO, Redox-Arm, H/ATP 1.4	NO3, pMMO, Redox-Arm, H/ATP 1.2	NH4, pMMO, Redox-Arm, H/ATP 3.0	NH4, pMMO, Redox-Arm, H/ATP 2.8	NH4, pMMO, Redox-Arm, H/ATP 2.6	NH4, pMMO, Redox-Arm, H/ATP 2.4	NH4, pMMO, Redox-Arm, H/ATP 2.2	NH4, pMMO, Redox-Arm, H/ATP 2.0	NH4, pMMO, Redox-Arm, H/ATP 1.7999999999999998	NH4, pMMO, Redox-Arm, H/ATP 1.5999999999999999	NH4, pMMO, Redox-Arm, H/ATP 1.4	NH4, pMMO, Redox-Arm, H/ATP 1.2	NO3, pMMODC, RedEff 0.0	NO3, pMMODC, RedEff 0.5	NO3, pMMODC, RedEff 1.0	NO3, pMMODC, RedEff 1.5	NO3, pMMODC, RedEff 2.0	NO3, pMMODC, RedEff 2.5	NO3, pMMODC, RedEff 3.0	NO3, pMMODC, RedEff 3.5	NO3, pMMODC, RedEff 4.0	NO3, pMMODC, RedEff 4.5	NO3, pMMODC, RedEff 5.0	NO3, pMMODC, RedEff 5.5	NO3, pMMODC, RedEff 6.0	NH4, pMMODC, RedEff 0.0	NH4, pMMODC, RedEff 0.5	NH4, pMMODC, RedEff 1.0	NH4, pMMODC, RedEff 1.5	NH4, pMMODC, RedEff 2.0	NH4, pMMODC, RedEff 2.5	NH4, pMMODC, RedEff 3.0	NH4, pMMODC, RedEff 3.5	NH4, pMMODC, RedEff 4.0	NH4, pMMODC, RedEff 4.5	NH4, pMMODC, RedEff 5.0	NH4, pMMODC, RedEff 5.5
Methane UTR	-18.46	-18.46	-18.46	-18.46	-18.46	-18.46	-18.46	-18.4599981	-18.46	-18.46	-18.46	-18.46	-18.46	-18.46	-18.46	-18.46	-18.46	-18.46	-18.46	-18.46	-18.46	-18.46	-18.46	-18.46	-18.46	-18.46	-18.46	-18.46	-18.46	-18.46	-18.46	-18.46	-18.46	-18.46	-18.45999813	-18.46	-18.46	-18.46	-18.46	-18.46	-18.46	-18.46	-18.46	-18.46	-18.46	-18.46	-18.46	-18.46	-18.46
Oxygen UTR	-27.80710475	-27.80696568	-27.86101962	-27.86101962	-27.80696568	-27.80696568	-27.80696568	-27.806963	-27.80696568	-27.80696568	-27.80696568	-27.80696568	-27.80696568	-27.80696568	-27.86101962	-27.86101962	-27.86101962	-27.86101962	-27.86101962	-27.86101962	-27.86101962	-27.86101962	-27.86101962	-27.86101962	-21.77539991	-22.39932715	-23.25044852	-24.16175196	-24.76928758	-25.20324159	-25.5287071	-25.78184695	-25.98435882	-26.15005035	-26.28812418	-26.4049604	-26.50510364	-23.16277298	-23.72954322	-24.01292834	-24.23742747	-24.84135949	-25.27273951	-25.59627453	-25.84791287	-26.04922354	-26.21393228	-26.35118956	-26.46733033
CO2 UTR	12.46801867	12.46809811	9.699030459	9.699030459	12.46809811	12.46809811	12.46809811	12.46809688	12.46809811	12.46809811	12.46809811	12.46809811	12.46809811	12.46809811	9.699030459	9.699030459	9.699030459	9.699030459	9.699030459	9.699030459	9.699030459	9.699030459	9.699030459	9.699030459	8.502289461	8.912527223	9.472147171	10.07133736	10.47079749	10.75612615	10.97012264	11.13656436	11.26971774	11.37866141	11.4694467	11.54626705	11.61211213	5.15534077	5.703466126	5.977528803	6.194642643	6.778707279	7.195896304	7.508788074	7.752148339	7.946836551	8.106126906	8.238868869	8.351188991
NH4 UTR	0	0	-2.132753084	-2.132753084	0	0	0	0	0	0	0	0	0	0	-2.132753084	-2.132753084	-2.132753084	-2.132753084	-2.132753084	-2.132753084	-2.132753084	-2.132753084	-2.132753084	-2.132753084	0	0	0	0	0	0	0	0	0	0	0	0	0	-3.238859909	-3.105425357	-3.038708081	-2.985854318	-2.843670779	-2.742111109	-2.665941356	-2.606698214	-2.559303701	-2.520526372	-2.488211932	-2.460868944
N2 UTR	0	0	0	0	0	0	0	0	0	0	0	0	0	0	0	0	0	0	0	0	2.35E-13	0	0	0	0	0	-1.09E-11	2.47E-14	0	0	0	0	0	0	0	0	0	0	0	0	0	0	0	0	0	0	0	0	0
NO3 UTR	-1.458568705	-1.458656735	0	0	-1.458656735	-1.458656735	-1.458656735	-1.458656532	-1.458656735	-1.458656735	-1.458656735	-1.458656735	-1.458656735	-1.458656735	0	0	0	0	0	0	0	0	0	0	-2.424085344	-2.324217875	-2.187985103	-2.042119429	-1.944875647	-1.875415802	-1.823320919	-1.782802676	-1.750388082	-1.723867051	-1.701765957	-1.683065464	-1.667036269	0	0	0	0	0	0	0	0	0	0	0	0
Uphill Electron Transfer Flux	0	0	0	0	0	0	0	0	0	0	0	0	0	0	0	0	0	0	0	0	0	0	0	0	6.242038302	1.352575646	0	0	0	0	0	0	0	0	0	0	0	8.886115367	3.887722022	1.38852535	-6.30E-14	-1.34E-13	0	0	0	0	0	0	0
Growth Rate	0.178042118	0.178004166	0.260266123	0.260266123	0.178004166	0.178004166	0.178004166	0.178004167	0.178004166	0.178004166	0.178004166	0.178004166	0.178004166	0.178004166	0.260266123	0.260266123	0.260266123	0.260266123	0.260266123	0.260266123	0.260266123	0.260266123	0.260266123	0.260266123	0.295818254	0.283631134	0.267006248	0.249205832	0.237338887	0.228862499	0.222505207	0.217560647	0.213604999	0.210368559	0.207671528	0.205389422	0.203433332	0.395247587	0.378964177	0.370822472	0.364372572	0.347021497	0.334627872	0.325332654	0.318103039	0.312319348	0.307587236	0.30364381	0.300307065
Growth Yield	0.601293751	0.601165577	0.878985239	0.878985239	0.601165577	0.601165577	0.601165577	0.601165644	0.601165577	0.601165577	0.601165577	0.601165577	0.601165577	0.601165577	0.878985239	0.878985239	0.878985239	0.878985239	0.878985239	0.878985239	0.878985239	0.878985239	0.878985239	0.878985239	0.999053876	0.957894854	0.901748366	0.841631808	0.801554103	0.772927171	0.751456972	0.734757928	0.721398693	0.71046841	0.701359918	0.693652589	0.687046374	1.334852156	1.279858916	1.252362296	1.230579335	1.171980319	1.130123879	1.098731549	1.074315292	1.054782287	1.038800737	1.025482779	1.014213738
O2/CH4 Ratio	1.506343703	1.506336169	1.509264335	1.509264335	1.506336169	1.506336169	1.506336169	1.506336179	1.506336169	1.506336169	1.506336169	1.506336169	1.506336169	1.506336169	1.509264335	1.509264335	1.509264335	1.509264335	1.509264335	1.509264335	1.509264335	1.509264335	1.509264335	1.509264335	1.179599128	1.213398004	1.259504254	1.308870637	1.341781559	1.36528936	1.382920211	1.396633096	1.407603403	1.416579109	1.424058876	1.430387888	1.435812765	1.254754766	1.285457379	1.300808686	1.312970069	1.34568578	1.369054145	1.386580419	1.400211965	1.411117202	1.420039668	1.427475057	1.43376654
NH4/CH4 Ratio	0	0	0.115533753	0.115533753	0	0	0	0	0	0	0	0	0	0	0.115533753	0.115533753	0.115533753	0.115533753	0.115533753	0.115533753	0.115533753	0.115533753	0.115533753	0.115533753	0	0	0	0	0	0	0	0	0	0	0	0	0	0.175452866	0.168224559	0.164610405	0.161747255	0.154045004	0.148543397	0.144417192	0.141207921	0.138640504	0.13653989	0.134789379	0.133308177
N2/CH4 Ratio	0	0	0	0	0	0	0	0	0	0	0	0	0	0	0	0	0	0	0	0	-1.27E-14	0	0	0	0	0	5.91E-13	-1.34E-15	0	0	0	0	0	0	0	0	0	0	0	0	0	0	0	0	0	0	0	0	0
NO3/CH4 Ratio	0.079012389	0.079017158	0	0	0.079017158	0.079017158	0.079017158	0.079017155	0.079017158	0.079017158	0.079017158	0.079017158	0.079017158	0.079017158	0	0	0	0	0	0	0	0	0	0	0.131315566	0.125905627	0.118525737	0.110624021	0.105356211	0.101593489	0.098771447	0.096576526	0.09482059	0.093383914	0.092186681	0.091173644	0.090305323	0	0	0	0	0	0	0	0	0	0	0	0
ATP/CH4 Ratio	0.99287465	0.988956041	0.973157512	0.969052868	0.992875941	1.039056218	1.089741887	1.145626093	1.20755182	1.276554782	1.353921738	1.441271528	1.540669564	1.654793235	0.973157512	1.022621255	1.077392007	1.132642879	1.193866818	1.262087779	1.338577948	1.424937815	1.523209389	1.636039714	0.889781793	0.871848897	0.847385995	0.821193343	0.854552994	0.89537429	0.912871912	0.902685786	0.894536884	0.887869601	0.882313587	0.877612243	0.873582566	1.036088367	1.012127933	1.000147716	0.990656928	0.965125465	0.947412984	0.982211883	1.021439912	1.047411488	1.064649766	1.059601062	1.052951558
CCE	36.23210651	36.22438318	52.96493897	52.96493897	36.22438318	36.22438318	36.22438318	36.22438718	36.22438318	36.22438318	36.22438318	36.22438318	36.22438318	36.22438318	52.96493897	52.96493897	52.96493897	52.96493897	52.96493897	52.96493897	52.96493897	52.96493897	52.96493897	52.96493897	60.19990465	57.71978896	54.33657478	50.71413646	48.29917758	46.57420695	45.28047898	44.27424611	43.46925982	42.81063467	42.26178504	41.79736521	41.39929507	80.43407307	77.12035009	75.46348861	74.15091456	70.61991863	68.09777868	66.20617372	64.73492541	63.55792677	62.59492788	61.7924288	61.11339112
[truncated: 85 more columns]
